# Supplementary material for: Self-Assembled Silk Fibroin-Based Aggregates for Delivery of Camptothecin
Source: Polymers (Basel). 2021 Nov 3;13(21):3804. doi: 10.3390/polym13213804 (PMC8587969; doi:10.3390/polym13213804)
Supplement: Supplementary file 1 [file polymers-13-03804-s001.zip]

Archive with 1 entries (1 files):
- polymers-1426937-sup.pdf
